# Supplementary material for: Odontogenic exosomes simulating the developmental microenvironment promote complete regeneration of pulp-dentin complex in vivo
Source: J Adv Res. 2025 Jan 5;76:405–21. doi: 10.1016/j.jare.2024.12.048 (PMC12793753; doi:10.1016/j.jare.2024.12.048)
Supplement: Supplementary Data 1 [file mmc1.zip]

Archive with 3 entries (3 files):
- Figure S1 Exosomes facilitated the proliferation of DPSCs and HUVECs in a time- and dose-dependent manner.pdf
- Original WB.pdf
- Table S1 RT-qPCR Primer Sequences.pdf
